# Supplementary material for: Molecular analyses of triple-negative breast cancer in the young and elderly
Source: Breast Cancer Res. 2021 Feb 10;23:20. doi: 10.1186/s13058-021-01392-0 (PMC7874480; doi:10.1186/s13058-021-01392-0)
Supplement: Supplementary file 2 — Additional file 2. A Microsoft Excel file (.xlsx) including supplementary Table 1 showing PANTHER gene ontology results for supervised SAM analysis. [file 13058_2021_1392_MOESM2_ESM.xlsx]

## Sheet: Analysis of 528 genes
Supplementary Table S1. Functional analysis of 528 differentially expressed genes (FDR<0.01) with an median absolute difference in log2 expression >1 across tested groups
Analysis Type:	PANTHER Overrepresentation Test (Released 20190606)
Annotation Version and Release Date:	PANTHER version 14.1 Released 2019-03-12
Analyzed List:	Client Text Box Input (Homo sapiens)
Reference List:	Homo sapiens (all genes in database)
Test Type:	FISHER
Correction:	FDR
PANTHER GO-Slim Biological Process	Homo sapiens - REFLIST (20996)	Client Text Box Input	Client Text Box Input (expected)	Client Text Box Input (over/under)	Client Text Box Input (fold Enrichment)	Client Text Box Input (raw P-value)	Client Text Box Input (FDR)
mitotic metaphase plate congression (GO:0007080)	6	4	.15	+	26.46	6.73E-05	7.11E-03
meiotic chromosome segregation (GO:0045132)	6	4	.15	+	26.46	6.73E-05	6.72E-03
attachment of mitotic spindle microtubules to kinetochore (GO:0051315)	5	3	.13	+	23.81	7.54E-04	3.47E-02
mitotic DNA integrity checkpoint (GO:0044774)	6	3	.15	+	19.84	1.11E-03	4.75E-02
mitotic spindle organization (GO:0007052)	13	5	.33	+	15.27	5.78E-05	7.42E-03
regulation of cell cycle G2/M phase transition (GO:1902749)	12	4	.30	+	13.23	5.19E-04	3.11E-02
cell cycle checkpoint (GO:0000075)	12	4	.30	+	13.23	5.19E-04	3.01E-02
regulation of cytokinesis (GO:0032465)	12	4	.30	+	13.23	5.19E-04	2.91E-02
regulation of G2/M transition of mitotic cell cycle (GO:0010389)	12	4	.30	+	13.23	5.19E-04	2.82E-02
regulation of cell division (GO:0051302)	13	4	.33	+	12.21	6.65E-04	3.14E-02
microtubule cytoskeleton organization involved in mitosis (GO:1902850)	18	5	.45	+	11.02	2.05E-04	1.67E-02
mitotic cell cycle checkpoint (GO:0007093)	19	5	.48	+	10.44	2.54E-04	1.90E-02
mitotic sister chromatid segregation (GO:0000070)	40	9	1.01	+	8.93	2.62E-06	7.83E-04
sister chromatid segregation (GO:0000819)	24	5	.60	+	8.27	6.41E-04	3.20E-02
G2/M transition of mitotic cell cycle (GO:0000086)	24	5	.60	+	8.27	6.41E-04	3.11E-02
membrane fission (GO:0090148)	41	8	1.03	+	7.74	2.35E-05	3.24E-03
regulation of mitotic nuclear division (GO:0007088)	26	5	.66	+	7.63	8.81E-04	3.86E-02
positive regulation of cell cycle (GO:0045787)	48	8	1.21	+	6.61	6.36E-05	7.13E-03
mitotic cell cycle (GO:0000278)	213	35	5.37	+	6.52	6.05E-17	1.09E-13
mitotic cell cycle process (GO:1903047)	213	35	5.37	+	6.52	6.05E-17	5.43E-14
DNA biosynthetic process (GO:0071897)	64	10	1.61	+	6.20	1.29E-05	2.32E-03
regulation of cell cycle process (GO:0010564)	64	10	1.61	+	6.20	1.29E-05	2.11E-03
mitotic nuclear division (GO:0140014)	209	32	5.27	+	6.08	7.88E-15	4.72E-12
meiotic nuclear division (GO:0140013)	40	6	1.01	+	5.95	8.71E-04	3.91E-02
DNA-dependent DNA replication (GO:0006261)	52	7	1.31	+	5.34	5.88E-04	3.10E-02
mitotic cell cycle phase transition (GO:0044772)	61	8	1.54	+	5.21	2.83E-04	2.03E-02
meiotic cell cycle process (GO:1903046)	72	9	1.81	+	4.96	1.66E-04	1.49E-02
meiotic cell cycle (GO:0051321)	72	9	1.81	+	4.96	1.66E-04	1.42E-02
reproductive process (GO:0022414)	78	9	1.97	+	4.58	2.86E-04	1.98E-02
regulation of cell cycle (GO:0051726)	124	14	3.12	+	4.48	8.01E-06	1.60E-03
cytokinesis (GO:0000910)	81	9	2.04	+	4.41	3.69E-04	2.37E-02
cell division (GO:0051301)	83	9	2.09	+	4.30	4.35E-04	2.69E-02
DNA replication (GO:0006260)	141	15	3.55	+	4.22	7.41E-06	1.66E-03
microtubule-based movement (GO:0007018)	87	9	2.19	+	4.11	5.96E-04	3.06E-02
cellular macromolecule biosynthetic process (GO:0034645)	158	16	3.98	+	4.02	6.58E-06	1.69E-03
DNA metabolic process (GO:0006259)	119	12	3.00	+	4.00	9.61E-05	9.08E-03
cell cycle (GO:0007049)	605	48	15.24	+	3.15	1.50E-11	6.72E-09
microtubule-based process (GO:0007017)	194	15	4.89	+	3.07	2.18E-04	1.70E-02
cellular biosynthetic process (GO:0044249)	236	18	5.95	+	3.03	6.22E-05	7.45E-03
biosynthetic process (GO:0009058)	272	18	6.85	+	2.63	3.25E-04	2.16E-02
cellular process (GO:0009987)	6070	209	152.94	+	1.37	2.56E-07	9.19E-05
Unclassified (UNCLASSIFIED)	10588	217	266.77	-	.81	1.89E-05	2.83E-03

## Sheet: Analysis of 1179 genes
Supplementary Table 1. Functional analysis of 1179 differentially expressed genes between age groups (FDR<0.01)
Analysis Type:	PANTHER Overrepresentation Test (Released 20200407)
Annotation Version and Release Date:	GO Ontology database DOI: 10.5281/zenodo.3727280 Released 2020-03-23
Reference List:	Homo sapiens (all genes in database)
Test Type:	FISHER
Correction:	FDR
GO biological process complete	Homo sapiens - REFLIST (20851)	SAM_AgeBins_FDR0.01_geneSelectiontop10000.txt (1189)	SAM_AgeBins_FDR0.01_geneSelectiontop10000.txt (expected)	SAM_AgeBins_FDR0.01_geneSelectiontop10000.txt (over/under)	SAM_AgeBins_FDR0.01_geneSelectiontop10000.txt (fold Enrichment)	SAM_AgeBins_FDR0.01_geneSelectiontop10000.txt (raw P-value)	SAM_AgeBins_FDR0.01_geneSelectiontop10000.txt (FDR)
DNA packaging (GO:0006323)	177	23	10.09	+	2.28	6.96E-04	4.92E-02
centrosome cycle (GO:0007098)	83	14	4.73	+	2.96	6.92E-04	4.91E-02
nuclear envelope reassembly (GO:0031468)	54	11	3.08	+	3.57	6.57E-04	4.68E-02
response to cytokine (GO:0034097)	1121	93	63.92	+	1.45	6.47E-04	4.63E-02
negative regulation of DNA recombination (GO:0045910)	45	10	2.57	+	3.90	6.38E-04	4.59E-02
spindle elongation (GO:0051231)	9	5	.51	+	9.74	6.02E-04	4.37E-02
cellular nitrogen compound metabolic process (GO:0034641)	3464	244	197.53	+	1.24	6.03E-04	4.36E-02
cellular response to chemical stimulus (GO:0070887)	2961	213	168.85	+	1.26	5.72E-04	4.17E-02
attachment of spindle microtubules to kinetochore (GO:0008608)	21	7	1.20	+	5.85	5.69E-04	4.16E-02
multi-organism reproductive process (GO:0044703)	1003	85	57.19	+	1.49	5.58E-04	4.10E-02
antigen processing and presentation of endogenous antigen (GO:0019883)	28	8	1.60	+	5.01	5.48E-04	4.07E-02
positive regulation of cell cycle phase transition (GO:1901989)	101	16	5.76	+	2.78	5.48E-04	4.05E-02
G protein-coupled receptor signaling pathway (GO:0007186)	1323	47	75.44	-	.62	5.29E-04	3.94E-02
meiotic chromosome segregation (GO:0045132)	90	15	5.13	+	2.92	5.05E-04	3.79E-02
regulation of mitotic cell cycle spindle assembly checkpoint (GO:0090266)	14	6	.80	+	7.52	4.90E-04	3.76E-02
signal transduction by p53 class mediator (GO:0072331)	121	18	6.90	+	2.61	4.99E-04	3.76E-02
response to stimulus (GO:0050896)	8572	550	488.81	+	1.13	4.96E-04	3.76E-02
regulation of spindle checkpoint (GO:0090231)	14	6	.80	+	7.52	4.90E-04	3.74E-02
regulation of mitotic spindle checkpoint (GO:1903504)	14	6	.80	+	7.52	4.90E-04	3.73E-02
regulation of cell cycle arrest (GO:0071156)	110	17	6.27	+	2.71	4.80E-04	3.70E-02
regulation of phosphorus metabolic process (GO:0051174)	1827	141	104.18	+	1.35	4.48E-04	3.49E-02
regulation of phosphate metabolic process (GO:0019220)	1826	141	104.13	+	1.35	4.46E-04	3.49E-02
sensory perception (GO:0007600)	978	31	55.77	-	.56	4.49E-04	3.48E-02
mitotic nuclear envelope reassembly (GO:0007084)	51	11	2.91	+	3.78	4.32E-04	3.40E-02
mitotic spindle elongation (GO:0000022)	8	5	.46	+	10.96	4.05E-04	3.20E-02
detection of stimulus (GO:0051606)	704	19	40.14	-	.47	4.01E-04	3.19E-02
response to drug (GO:0042493)	1030	88	58.73	+	1.50	3.87E-04	3.09E-02
positive regulation of molecular function (GO:0044093)	1832	142	104.47	+	1.36	3.72E-04	2.99E-02
pyrimidine nucleoside triphosphate biosynthetic process (GO:0009148)	19	7	1.08	+	6.46	3.47E-04	2.80E-02
positive regulation of chromosome segregation (GO:0051984)	33	9	1.88	+	4.78	3.33E-04	2.73E-02
DNA replication initiation (GO:0006270)	33	9	1.88	+	4.78	3.33E-04	2.71E-02
chromatin remodeling at centromere (GO:0031055)	33	9	1.88	+	4.78	3.33E-04	2.70E-02
developmental process (GO:0032502)	5918	396	337.47	+	1.17	3.22E-04	2.65E-02
positive regulation of mitotic cell cycle (GO:0045931)	157	22	8.95	+	2.46	3.15E-04	2.62E-02
DNA recombination (GO:0006310)	222	28	12.66	+	2.21	3.16E-04	2.61E-02
urogenital system development (GO:0001655)	318	36	18.13	+	1.99	3.02E-04	2.52E-02
DNA duplex unwinding (GO:0032508)	105	17	5.99	+	2.84	2.98E-04	2.50E-02
regulation of cell division (GO:0051302)	168	23	9.58	+	2.40	2.89E-04	2.46E-02
response to ketone (GO:1901654)	201	26	11.46	+	2.27	2.91E-04	2.45E-02
positive regulation of catalytic activity (GO:0043085)	1477	119	84.22	+	1.41	2.81E-04	2.40E-02
negative regulation of DNA metabolic process (GO:0051053)	125	19	7.13	+	2.67	2.77E-04	2.38E-02
replication fork processing (GO:0031297)	32	9	1.82	+	4.93	2.75E-04	2.37E-02
response to stress (GO:0006950)	3635	258	207.28	+	1.24	2.72E-04	2.36E-02
kinetochore organization (GO:0051383)	18	7	1.03	+	6.82	2.66E-04	2.32E-02
positive regulation of cell cycle arrest (GO:0071158)	84	15	4.79	+	3.13	2.64E-04	2.32E-02
multicellular organism reproduction (GO:0032504)	845	76	48.18	+	1.58	2.41E-04	2.12E-02
DNA geometric change (GO:0032392)	113	18	6.44	+	2.79	2.39E-04	2.12E-02
regulation of catalytic activity (GO:0050790)	2393	180	136.46	+	1.32	2.37E-04	2.12E-02
positive regulation of mitotic cell cycle phase transition (GO:1901992)	83	15	4.73	+	3.17	2.36E-04	2.11E-02
regulation of ubiquitin protein ligase activity (GO:1904666)	24	8	1.37	+	5.85	2.31E-04	2.08E-02
multi-organism process (GO:0051704)	1068	92	60.90	+	1.51	2.25E-04	2.05E-02
multicellular organismal reproductive process (GO:0048609)	833	75	47.50	+	1.58	2.25E-04	2.04E-02
small molecule metabolic process (GO:0044281)	1718	136	97.97	+	1.39	2.04E-04	1.87E-02
primary metabolic process (GO:0044238)	7537	494	429.79	+	1.15	1.99E-04	1.84E-02
mitotic G2/M transition checkpoint (GO:0044818)	30	9	1.71	+	5.26	1.83E-04	1.70E-02
recombinational repair (GO:0000725)	100	17	5.70	+	2.98	1.79E-04	1.67E-02
centromere complex assembly (GO:0034508)	37	10	2.11	+	4.74	1.67E-04	1.57E-02
positive regulation of macromolecule metabolic process (GO:0010604)	3417	246	194.85	+	1.26	1.63E-04	1.54E-02
double-strand break repair via homologous recombination (GO:0000724)	99	17	5.65	+	3.01	1.61E-04	1.53E-02
regulation of protein serine/threonine kinase activity (GO:0071900)	522	53	29.77	+	1.78	1.58E-04	1.51E-02
nucleic acid metabolic process (GO:0090304)	2303	175	131.33	+	1.33	1.57E-04	1.51E-02
regulation of phosphorylation (GO:0042325)	1630	131	92.95	+	1.41	1.44E-04	1.40E-02
cytoskeleton-dependent cytokinesis (GO:0061640)	98	17	5.59	+	3.04	1.44E-04	1.39E-02
regulation of cytokinesis (GO:0032465)	88	16	5.02	+	3.19	1.39E-04	1.36E-02
regulation of DNA recombination (GO:0000018)	107	18	6.10	+	2.95	1.31E-04	1.29E-02
regulation of transcription involved in G1/S transition of mitotic cell cycle (GO:0000083)	28	9	1.60	+	5.64	1.18E-04	1.17E-02
regulation of reproductive process (GO:2000241)	164	24	9.35	+	2.57	1.08E-04	1.07E-02
signal transduction in response to DNA damage (GO:0042770)	105	18	5.99	+	3.01	1.06E-04	1.07E-02
G1 DNA damage checkpoint (GO:0044783)	67	14	3.82	+	3.66	1.00E-04	1.02E-02
cellular process involved in reproduction in multicellular organism (GO:0022412)	347	40	19.79	+	2.02	8.87E-05	9.02E-03
mitotic G1/S transition checkpoint (GO:0044819)	66	14	3.76	+	3.72	8.74E-05	9.00E-03
mitotic G1 DNA damage checkpoint (GO:0031571)	66	14	3.76	+	3.72	8.74E-05	8.94E-03
negative regulation of cellular process (GO:0048523)	4888	339	278.73	+	1.22	8.54E-05	8.85E-03
regulation of nucleobase-containing compound metabolic process (GO:0019219)	4065	289	231.80	+	1.25	8.23E-05	8.59E-03
positive regulation of cellular metabolic process (GO:0031325)	3405	248	194.17	+	1.28	7.05E-05	7.40E-03
DNA damage response, signal transduction by p53 class mediator (GO:0030330)	81	16	4.62	+	3.46	5.93E-05	6.26E-03
positive regulation of transferase activity (GO:0051347)	698	68	39.80	+	1.71	5.81E-05	6.18E-03
regulation of chromosome organization (GO:0033044)	366	42	20.87	+	2.01	5.70E-05	6.10E-03
monocarboxylic acid metabolic process (GO:0032787)	527	55	30.05	+	1.83	5.43E-05	5.85E-03
interstrand cross-link repair (GO:0036297)	53	13	3.02	+	4.30	4.33E-05	4.71E-03
mitotic spindle assembly (GO:0090307)	37	11	2.11	+	5.21	3.84E-05	4.20E-03
cellular metabolic process (GO:0044237)	7742	513	441.48	+	1.16	3.61E-05	3.98E-03
heterocycle metabolic process (GO:0046483)	3001	225	171.13	+	1.31	3.44E-05	3.84E-03
reproductive process (GO:0022414)	1441	122	82.17	+	1.48	3.46E-05	3.83E-03
DNA replication checkpoint (GO:0000076)	17	8	.97	+	8.25	3.32E-05	3.73E-03
signal transduction involved in mitotic G1 DNA damage checkpoint (GO:0072431)	59	14	3.36	+	4.16	3.05E-05	3.60E-03
signal transduction involved in mitotic cell cycle checkpoint (GO:0072413)	59	14	3.36	+	4.16	3.05E-05	3.58E-03
negative regulation of biological process (GO:0048519)	5541	383	315.97	+	1.21	2.97E-05	3.57E-03
signal transduction involved in mitotic DNA integrity checkpoint (GO:1902403)	59	14	3.36	+	4.16	3.05E-05	3.55E-03
regulation of DNA metabolic process (GO:0051052)	363	43	20.70	+	2.08	2.98E-05	3.55E-03
meiotic cell cycle (GO:0051321)	224	31	12.77	+	2.43	3.12E-05	3.53E-03
signal transduction involved in mitotic DNA damage checkpoint (GO:1902402)	59	14	3.36	+	4.16	3.05E-05	3.52E-03
positive regulation of cellular process (GO:0048522)	5725	394	326.46	+	1.21	3.09E-05	3.52E-03
intracellular signal transduction involved in G1 DNA damage checkpoint (GO:1902400)	59	14	3.36	+	4.16	3.05E-05	3.50E-03
regulation of kinase activity (GO:0043549)	910	85	51.89	+	1.64	2.76E-05	3.34E-03
DNA damage response, signal transduction by p53 class mediator resulting in cell cycle arrest (GO:0006977)	58	14	3.31	+	4.23	2.59E-05	3.16E-03
signal transduction involved in cell cycle checkpoint (GO:0072395)	74	16	4.22	+	3.79	2.29E-05	2.81E-03
double-strand break repair (GO:0006302)	187	28	10.66	+	2.63	2.07E-05	2.56E-03
signal transduction involved in DNA damage checkpoint (GO:0072422)	73	16	4.16	+	3.84	1.98E-05	2.49E-03
DNA-dependent DNA replication maintenance of fidelity (GO:0045005)	41	12	2.34	+	5.13	1.96E-05	2.48E-03
signal transduction involved in DNA integrity checkpoint (GO:0072401)	73	16	4.16	+	3.84	1.98E-05	2.47E-03
regulation of protein kinase activity (GO:0045859)	802	78	45.73	+	1.71	1.72E-05	2.21E-03
nucleobase-containing compound metabolic process (GO:0006139)	2814	215	160.46	+	1.34	1.73E-05	2.21E-03
reproduction (GO:0000003)	1444	124	82.34	+	1.51	1.62E-05	2.11E-03
regulation of molecular function (GO:0065009)	3073	232	175.23	+	1.32	1.36E-05	1.78E-03
negative regulation of mitotic sister chromatid segregation (GO:0033048)	32	11	1.82	+	6.03	1.25E-05	1.67E-03
mitotic cytokinesis (GO:0000281)	70	16	3.99	+	4.01	1.26E-05	1.66E-03
response to lipid (GO:0033993)	869	84	49.55	+	1.70	9.38E-06	1.26E-03
organic substance metabolic process (GO:0071704)	7917	529	451.46	+	1.17	8.53E-06	1.16E-03
cellular aromatic compound metabolic process (GO:0006725)	3048	232	173.81	+	1.33	8.57E-06	1.16E-03
mitotic spindle assembly checkpoint (GO:0007094)	24	10	1.37	+	7.31	8.03E-06	1.15E-03
detection of chemical stimulus (GO:0009593)	519	8	29.60	-	.27	8.36E-06	1.15E-03
mitotic spindle checkpoint (GO:0071174)	24	10	1.37	+	7.31	8.03E-06	1.14E-03
spindle assembly checkpoint (GO:0071173)	24	10	1.37	+	7.31	8.03E-06	1.13E-03
mitotic metaphase plate congression (GO:0007080)	44	13	2.51	+	5.18	8.15E-06	1.13E-03
spindle checkpoint (GO:0031577)	24	10	1.37	+	7.31	8.03E-06	1.12E-03
negative regulation of chromosome separation (GO:1905819)	30	11	1.71	+	6.43	7.60E-06	1.10E-03
negative regulation of nuclear division (GO:0051784)	51	14	2.91	+	4.81	7.52E-06	1.10E-03
positive regulation of metabolic process (GO:0009893)	3716	275	211.90	+	1.30	6.87E-06	1.02E-03
regulation of cyclin-dependent protein serine/threonine kinase activity (GO:0000079)	100	20	5.70	+	3.51	6.32E-06	9.43E-04
negative regulation of mitotic sister chromatid separation (GO:2000816)	29	11	1.65	+	6.65	5.84E-06	8.80E-04
regulation of macromolecule metabolic process (GO:0060255)	6215	430	354.40	+	1.21	5.24E-06	7.97E-04
negative regulation of chromosome segregation (GO:0051985)	35	12	2.00	+	6.01	5.18E-06	7.94E-04
metabolic process (GO:0008152)	8492	565	484.24	+	1.17	4.62E-06	7.16E-04
negative regulation of sister chromatid segregation (GO:0033046)	34	12	1.94	+	6.19	4.05E-06	6.34E-04
negative regulation of metaphase/anaphase transition of cell cycle (GO:1902100)	27	11	1.54	+	7.14	3.36E-06	5.31E-04
regulation of cyclin-dependent protein kinase activity (GO:1904029)	104	21	5.93	+	3.54	3.28E-06	5.24E-04
cellular response to stress (GO:0033554)	1769	150	100.87	+	1.49	3.00E-06	4.84E-04
regulation of DNA replication (GO:0006275)	112	22	6.39	+	3.44	2.86E-06	4.66E-04
cell cycle DNA replication (GO:0044786)	46	14	2.62	+	5.34	2.75E-06	4.53E-04
negative regulation of mitotic metaphase/anaphase transition (GO:0045841)	26	11	1.48	+	7.42	2.51E-06	4.22E-04
DNA damage checkpoint (GO:0000077)	139	25	7.93	+	3.15	2.51E-06	4.18E-04
regulation of nitrogen compound metabolic process (GO:0051171)	5891	413	335.93	+	1.23	2.31E-06	3.92E-04
nuclear DNA replication (GO:0033260)	45	14	2.57	+	5.46	2.22E-06	3.81E-04
regulation of DNA-dependent DNA replication (GO:0090329)	52	15	2.97	+	5.06	2.14E-06	3.71E-04
chromosome localization (GO:0050000)	74	18	4.22	+	4.27	1.73E-06	3.07E-04
meiotic nuclear division (GO:0140013)	155	27	8.84	+	3.05	1.73E-06	3.04E-04
DNA conformation change (GO:0071103)	289	40	16.48	+	2.43	1.60E-06	2.87E-04
establishment of chromosome localization (GO:0051303)	73	18	4.16	+	4.32	1.46E-06	2.65E-04
cell population proliferation (GO:0008283)	497	58	28.34	+	2.05	1.42E-06	2.60E-04
DNA repair (GO:0006281)	517	60	29.48	+	2.04	1.31E-06	2.44E-04
negative regulation of mitotic nuclear division (GO:0045839)	42	14	2.39	+	5.85	1.13E-06	2.12E-04
positive regulation of cell cycle (GO:0045787)	391	50	22.30	+	2.24	9.85E-07	1.87E-04
regulation of transferase activity (GO:0051338)	1027	100	58.56	+	1.71	9.03E-07	1.74E-04
meiotic cell cycle process (GO:1903046)	168	29	9.58	+	3.03	8.55E-07	1.66E-04
metaphase plate congression (GO:0051310)	54	16	3.08	+	5.20	7.30E-07	1.44E-04
organic cyclic compound metabolic process (GO:1901360)	3282	254	187.15	+	1.36	6.82E-07	1.36E-04
mitotic DNA damage checkpoint (GO:0044773)	100	22	5.70	+	3.86	5.57E-07	1.13E-04
cellular response to DNA damage stimulus (GO:0006974)	784	83	44.71	+	1.86	3.32E-07	6.80E-05
regulation of primary metabolic process (GO:0080090)	6077	431	346.53	+	1.24	3.26E-07	6.75E-05
G1/S transition of mitotic cell cycle (GO:0000082)	122	25	6.96	+	3.59	3.10E-07	6.51E-05
positive regulation of biological process (GO:0048518)	6278	443	357.99	+	1.24	2.99E-07	6.37E-05
regulation of G2/M transition of mitotic cell cycle (GO:0010389)	197	33	11.23	+	2.94	2.82E-07	6.09E-05
anaphase (GO:0051322)	156	29	8.90	+	3.26	2.22E-07	4.92E-05
negative regulation of cell cycle phase transition (GO:1901988)	235	37	13.40	+	2.76	2.18E-07	4.90E-05
mitotic anaphase (GO:0000090)	156	29	8.90	+	3.26	2.22E-07	4.86E-05
regulation of cell cycle G2/M phase transition (GO:1902749)	214	35	12.20	+	2.87	2.07E-07	4.71E-05
spindle assembly (GO:0051225)	84	21	4.79	+	4.38	1.64E-07	3.79E-05
negative regulation of cell cycle process (GO:0010948)	326	46	18.59	+	2.47	1.61E-07	3.77E-05
positive regulation of cell cycle process (GO:0090068)	294	43	16.76	+	2.56	1.54E-07	3.68E-05
detection of stimulus involved in sensory perception (GO:0050906)	546	6	31.13	-	.19	1.51E-07	3.66E-05
negative regulation of mitotic cell cycle phase transition (GO:1901991)	219	36	12.49	+	2.88	1.25E-07	3.06E-05
cell cycle G1/S phase transition (GO:0044843)	124	26	7.07	+	3.68	1.22E-07	3.05E-05
regulation of cellular metabolic process (GO:0031323)	6284	448	358.34	+	1.25	7.29E-08	1.88E-05
microtubule-based process (GO:0007017)	727	81	41.46	+	1.95	7.31E-08	1.85E-05
Unclassified (UNCLASSIFIED)	3041	109	173.41	-	.63	5.68E-08	1.51E-05
biological_process (GO:0008150)	17810	1080	1015.59	+	1.06	5.68E-08	1.49E-05
chromosome organization (GO:0051276)	1051	107	59.93	+	1.79	4.64E-08	1.26E-05
regulation of cellular process (GO:0050794)	11288	741	643.68	+	1.15	3.40E-08	9.35E-06
regulation of nuclear division (GO:0051783)	196	35	11.18	+	3.13	3.11E-08	8.87E-06
regulation of metabolic process (GO:0019222)	6772	480	386.16	+	1.24	3.16E-08	8.85E-06
sensory perception of chemical stimulus (GO:0007606)	540	5	30.79	-	.16	2.60E-08	7.54E-06
regulation of mitotic sister chromatid segregation (GO:0033047)	73	21	4.16	+	5.04	2.16E-08	6.37E-06
cellular process (GO:0009987)	15458	966	881.47	+	1.10	1.88E-08	5.66E-06
M phase (GO:0000279)	170	33	9.69	+	3.40	1.33E-08	4.17E-06
negative regulation of cell cycle (GO:0045786)	573	71	32.67	+	2.17	1.30E-08	4.16E-06
mitotic M phase (GO:0000087)	170	33	9.69	+	3.40	1.33E-08	4.09E-06
detection of chemical stimulus involved in sensory perception (GO:0050907)	483	3	27.54	-	.11	1.10E-08	3.64E-06
mitotic DNA integrity checkpoint (GO:0044774)	108	26	6.16	+	4.22	1.11E-08	3.62E-06
DNA integrity checkpoint (GO:0031570)	150	31	8.55	+	3.62	1.03E-08	3.51E-06
regulation of chromosome separation (GO:1905818)	67	21	3.82	+	5.50	6.14E-09	2.13E-06
microtubule cytoskeleton organization (GO:0000226)	540	69	30.79	+	2.24	5.23E-09	1.85E-06
regulation of metaphase/anaphase transition of cell cycle (GO:1902099)	59	20	3.36	+	5.94	4.69E-09	1.74E-06
regulation of mitotic nuclear division (GO:0007088)	171	34	9.75	+	3.49	4.77E-09	1.73E-06
regulation of mitotic metaphase/anaphase transition (GO:0030071)	57	20	3.25	+	6.15	2.89E-09	1.10E-06
regulation of mitotic sister chromatid separation (GO:0010965)	62	21	3.54	+	5.94	1.96E-09	7.63E-07
regulation of biological process (GO:0050789)	11825	779	674.30	+	1.16	1.87E-09	7.47E-07
biological regulation (GO:0065007)	12525	818	714.22	+	1.15	1.42E-09	5.83E-07
regulation of cell cycle phase transition (GO:1901987)	455	64	25.95	+	2.47	6.80E-10	3.01E-07
cell cycle G2/M phase transition (GO:0044839)	140	32	7.98	+	4.01	7.11E-10	2.99E-07
regulation of sister chromatid segregation (GO:0033045)	85	25	4.85	+	5.16	6.81E-10	2.94E-07
G2/M transition of mitotic cell cycle (GO:0000086)	138	32	7.87	+	4.07	5.22E-10	2.38E-07
regulation of mitotic cell cycle phase transition (GO:1901990)	418	62	23.84	+	2.60	2.22E-10	1.04E-07
DNA-dependent DNA replication (GO:0006261)	124	31	7.07	+	4.38	2.00E-10	9.69E-08
sensory perception of smell (GO:0007608)	468	1	26.69	-	.04	1.70E-10	8.46E-08
DNA metabolic process (GO:0006259)	756	93	43.11	+	2.16	6.27E-11	3.23E-08
regulation of chromosome segregation (GO:0051983)	107	30	6.10	+	4.92	3.69E-11	1.96E-08
detection of chemical stimulus involved in sensory perception of smell (GO:0050911)	439	0	25.03	-	< 0.01	3.17E-11	1.75E-08
mitotic sister chromatid segregation (GO:0000070)	106	30	6.04	+	4.96	3.04E-11	1.73E-08
negative regulation of mitotic cell cycle (GO:0045930)	310	54	17.68	+	3.05	1.36E-11	8.06E-09
cell cycle checkpoint (GO:0000075)	198	42	11.29	+	3.72	1.28E-11	7.85E-09
regulation of mitotic cell cycle (GO:0007346)	683	89	38.95	+	2.29	1.11E-11	7.06E-09
mitotic prometaphase (GO:0000236)	170	39	9.69	+	4.02	9.04E-12	6.01E-09
DNA replication (GO:0006260)	212	44	12.09	+	3.64	7.81E-12	5.42E-09
nuclear chromosome segregation (GO:0098813)	217	45	12.37	+	3.64	4.63E-12	3.36E-09
sister chromatid segregation (GO:0000819)	139	36	7.93	+	4.54	2.95E-12	2.24E-09
regulation of cell cycle process (GO:0010564)	764	98	43.57	+	2.25	2.67E-12	2.13E-09
microtubule cytoskeleton organization involved in mitosis (GO:1902850)	175	41	9.98	+	4.11	1.49E-12	1.25E-09
mitotic cell cycle checkpoint (GO:0007093)	157	39	8.95	+	4.36	1.11E-12	9.87E-10
biological phase (GO:0044848)	269	53	15.34	+	3.46	3.38E-13	3.60E-10
mitotic nuclear division (GO:0140014)	142	38	8.10	+	4.69	3.13E-13	3.57E-10
mitotic cell cycle phase (GO:0098763)	269	53	15.34	+	3.46	3.38E-13	3.37E-10
cell cycle phase (GO:0022403)	269	53	15.34	+	3.46	3.38E-13	3.17E-10
chromosome segregation (GO:0007059)	275	54	15.68	+	3.44	2.27E-13	2.79E-10
mitotic spindle organization (GO:0007052)	152	40	8.67	+	4.61	1.18E-13	1.57E-10
nuclear division (GO:0000280)	281	57	16.02	+	3.56	1.46E-14	2.12E-11
spindle organization (GO:0007051)	216	50	12.32	+	4.06	7.82E-15	1.25E-11
regulation of cell cycle (GO:0051726)	1240	146	70.71	+	2.06	3.61E-15	6.41E-12
organelle fission (GO:0048285)	311	63	17.73	+	3.55	6.19E-16	1.24E-12
cell cycle phase transition (GO:0044770)	286	62	16.31	+	3.80	6.68E-17	1.78E-13
mitotic cell cycle phase transition (GO:0044772)	278	61	15.85	+	3.85	7.32E-17	1.67E-13
cell division (GO:0051301)	503	88	28.68	+	3.07	3.21E-18	1.02E-14
cell cycle (GO:0007049)	1371	185	78.18	+	2.37	2.79E-25	1.11E-21
cell cycle process (GO:0022402)	1050	162	59.87	+	2.71	1.26E-27	6.72E-24
mitotic cell cycle (GO:0000278)	746	139	42.54	+	3.27	7.83E-31	6.25E-27
mitotic cell cycle process (GO:1903047)	668	133	38.09	+	3.49	5.34E-32	8.52E-28
